# Supplementary material for: Somatic, Genetic and Epigenetic Changes in Nephrogenic Rests and Their Role in the Transformation to Wilms Tumors, a Systematic Review
Source: Cancers (Basel). 2023 Feb 21;15(5):1363. doi: 10.3390/cancers15051363 (PMC10000075; doi:10.3390/cancers15051363)
Supplement: Supplementary file 1 [file cancers-15-01363-s001.zip]

Archive with 1 entries (1 files):
- cancers-2117571-supplementary.pdf
